# Supplementary material for: How Effective Is Environmental Protection for Ensuring the Vitality of Wild Orchid Species? A Case Study of a Protected Area in Italy
Source: Plants (Basel). 2024 Feb 23;13(5):610. doi: 10.3390/plants13050610 (PMC10935256; doi:10.3390/plants13050610)
Supplement: Supplementary file 1 [file plants-13-00610-s001.zip]

Archive with 1 entries (1 files):
- plants-2825204-supplementary.pdf
